# Supplementary material for: Landscape of Transposable Elements Focusing on the B Chromosome of the Cichlid Fish Astatotilapia latifasciata
Source: Genes (Basel). 2018 May 23;9(6):269. doi: 10.3390/genes9060269 (PMC6027319; doi:10.3390/genes9060269)
Supplement: Supplementary file 1 [file genes-09-00269-s001.zip]

Archive with 9 entries (9 files):
- Supplementary_file_1.xlsx
- Supplementary_file_2.html
- Supplementary_file_3.pdf
- Supplementary_file_4.xlsx
- Supplementary_file_5.xlsx
- Supplementary_file_6.xlsx
- SupplementaryFigure1.docx
- SupplementaryMethods.docx
- SupplementaryTablesS1-S7.docx
